# Supplementary material for: Dynamic pathways in energy landscapes guiding supramolecular Janus dendrimer self-assemblies between lamellar and cubic architectures
Source: Nat Commun. 2025 Aug 29;16:8075. doi: 10.1038/s41467-025-62866-9 (PMC12397278; doi:10.1038/s41467-025-62866-9)
Supplement: Supplementary file 4 — Source data [file 41467_2025_62866_MOESM4_ESM.xlsx]

## Sheet: Fig. 2
Fig. 2b								Fig. 2c						Fig. 2k
37 ℃ annealing time (h)	Dh	Standard deviation	PDI	Standard deviation	Count rates	Standard deviation		37 ℃ annealing time (h)	Dh	Standard deviation	Particle concen.	Standard deviation		37 ℃ annealing time (h)	Vesicle (%)			Sponge (%)	Cubosome (%)
0	0	0	0	0	0	0		0	0	0	0	0			multivesicular vesicle (MVV)	unilamellar vesicle (ULV)	oligolamellar vesicle (OLV)
1/6	0.00121	0.01113	-0.3101	0.15621	-0.28077	0.04623		1	0.05718	0.00897	0.07626	0.11894		0	0.867133	0.0629371	0.0699301	0	0
0.5	0.01257	0.0113	-0.22113	0.1187	-0.29189	0.05554		6	0.22259	0.02652	-0.03753	0.09363			0.93254	0.00396825	0.0634921	0	0
1	0.01774	0.0175	-0.22468	0.17172	-0.28114	0.07192		24	0.2634	0.00272	-0.07697	0.05623			0.819048	0.0238095	0.157143	0	0
3	0.14455	0.03784	-0.66313	0.19372	-0.23121	0.04984		48	0.2857	0.02479	-0.24725	0.04659			0.835749	0.0193237	0.144928	0	0
6	0.16796	0.02877	-0.62872	0.07153	-0.2944	0.13228		72	0.31164	0.02429	-0.15951	0.04735			0.866953	0.00429185	0.128755	0	0
9	0.20303	0.03191	-0.64905	0.11864	-0.20228	0.04573									0.847458	0.0305085	0.122034	0	0
24	0.35358	0.06781	-0.79329	0.1233	-0.4889	0.03864								1/6	0.244681			0.691489	0.0638298
48	0.37229	0.08763	-0.82144	0.10749	-0.33033	0.14438									0.195402			0.735632	0.0689655
72	0.43008	0.02796	-0.76063	0.00881	-0.40474	0.13452									0.27451			0.696078	0.0294118
															0.214286			0.765306	0.0204082
														9	0.291262			0.592233	0.116505
															0.270833			0.625	0.104167
															0.247706			0.697248	0.0550459
															0.380952			0.488095	0.130952
														24	0.10101			0.757576	0.141414
															0.0566038			0.716981	0.226415
															0.0566038			0.773585	0.169811
															0.106195			0.60177	0.292035
															0.0566038			0.660377	0.283019
															0.117647			0.617647	0.264706
														72	0.00609756			0.128049	0.865854
															0.00625			0.19375	0.8
															0.00671141			0.161074	0.832215
															0			0.202614	0.797386
															0			0.167742	0.832258
															0.00632911			0.158228	0.835443

## Sheet: Fig. 3
Fig. 3b								Fig. 3c						Fig. 3g
50 ℃ annealing time (h)	Dh	Standard deviation	PDI	Standard deviation	Count rates	Standard deviation		50 ℃ annealing time (h)	Dh	Standard deviation	Particle concen.	Standard deviation		50 ℃ annealing time (h)	Vesicle (%)			Sponge (%)	Cubosome (%)
0	0	0	0	0	0	0		0	0	0	0	0			multivesicular vesicle (MVV)	unilamellar vesicle (ULV)	oligolamellar vesicle (OLV)
1/6	-0.06055	0.00652	-0.58484	0.1002	0.46919	0.03543		1/6	-0.13901	0.02461	0.17004	0.03474		0	0.867133	0.0629371	0.0699301	0	0
1	-0.07361	0.02046	-0.59642	0.19584	0.52133	0.06964		1	-0.13993	0.02255	0.29324	0.06627			0.93254	0.00396825	0.0634921	0	0
3	-0.05112	0.03417	-0.82725	0.02519	0.36949	0.01137		6	-0.10467	0.01641	0.23157	0.07989			0.819048	0.0238095	0.157143	0	0
6	-0.06473	0.0171	-0.70635	0.0424	0.39239	0.02973		24	-0.10331	0.0301	0.20038	0.0536			0.835749	0.0193237	0.144928	0	0
24	-0.04796	0.04161	-0.66384	0.10964	0.37988	0.04811		48	-0.05713	0.02912	0.23306	0.07816			0.866953	0.00429185	0.128755	0	0
49	0.0236	0.03369	-0.80503	0.0311	0.29173	0.0981									0.847458	0.0305085	0.122034	0	0
														1/60	0.174312			0.256881	0.568807
															0.158416			0.277228	0.564356
															0.169492			0.305085	0.525424
															0.219048			0.257143	0.52381
															0.150442			0.336283	0.513274
															0.138889			0.296296	0.564815
														1/6	0.0402685			0.0939597	0.865772
															0.0584416			0.0844156	0.857143
															0.0225564			0.157895	0.819549
															0.0656934			0.218978	0.715328
															0.0410959			0.171233	0.787671
															0.0266667			0.14	0.833333
															0.0268456			0.14094	0.832215
															0.00657895			0.0921053	0.901316
															0.00714286			0.114286	0.878571
														24	0.0377358			0.0660377	0.896226
															0.0729167			0.0416667	0.885417
															0.0733945			0.0275229	0.899083
															0.102041			0.0102041	0.887755
															0.0434783			0.0434783	0.913043
															0.025			0.0375	0.9375

## Sheet: Fig. 4
Fig. 4a				Fig. 4b				Fig. 4c								Fig. 4d								Fig. 4l
	+EtOH	−EtOH		Dh	PDI	Count rates		37 ℃ annealing time (h)	Dh	Standard deviation	PDI	Standard deviation	Count rates	Standard deviation		50 ℃ annealing time (h)	Dh	Standard deviation	PDI	Standard deviation	Count rates	Standard deviation		37 ℃ annealing time (h)	Vesicle (%)			Sponge (%)	Cubosome (%)
Dh (nm)	Intensity (%)	Intensity (%)		0.1839	0	0.0497		0	0	0	0	0	0	0		0	0	0	0	0	0	0			multivesicular vesicle (MVV)	unilamellar vesicle (ULV)	oligolamellar vesicle (OLV)
0.3	0	0		0.1327	-0.1532	0.0571		1/6	-0.00852	0.004	-0.000476061	0.03149	-0.30362	0.01559		1/6	0.06989	0.01244	-0.67491	0.14103	0.63344	0.01698		0	0.728972	0.158879	0.11215	0	0
0.3489	0	0		0.0869	-0.1243	0.0401		0.5	0.03906	0.03888	-0.0325	0.19483	-0.35646	0.09195		1	0.10045	0.01448	-0.63564	0.11342	0.59894	0.02238			0.681818	0.136364	0.181818	0	0
0.4057	0	0		0.186	-0.2667	0.0893		1	0.11208	0.05532	-0.30717	0.15962	-0.36332	0.07175		3	0.0165	0.03727	-0.54336	0.1856	0.26832	0.13694			0.671642	0.164179	0.164179	0	0
0.4718	0	0		0.1278	-0.2367	0.0508		2	0.23676	0.0455	-0.57852	0.14905	-0.46187	0.08423		6	0.01096	0.02684	-0.61955	0.30939	0.30724	0.14889			0.631206	0.141844	0.22695	0	0
0.5487	0	0		0.1119	-0.1275	0.0724		3	0.38572	0.22274	-0.51702	0.15602	-0.58507	0.0878		24	0.03494	0.04125	-0.64586	0.16812	0.28719	0.15143			0.666667	0.12037	0.212963	0	0
0.6381	0	0						6	0.41005	0.15509	-0.49675	0.13719	-0.64308	0.05739		49	0.01608	0.04064	-0.66676	0.10689	0.25527	0.12913			0.553191	0.0744681	0.37234	0	0
0.742	0	0						9	0.9845	0.11918	-0.5066	0.15861	-0.74737	0.00582										1/6	0.52			0.455	0.025
0.8629	0	0						24	1.3419	0.12474	-0.78638	0.02874	-0.75409	0.00512											0.466667			0.5	0.0333333
1.003	0	0						48	1.5228	0.3311	-0.68603	0.23906	-0.78268	0.03959											0.57767			0.398058	0.0242718
1.167	0	0						72	1.42729	0.09797	-0.51524	0.20267	-0.73442	0.03947											0.510309			0.469072	0.0206186
1.357	0	0						120	1.70275	0.73222	-0.67262	0.15286	-0.7225	0.04486											0.551402			0.406542	0.0420561
1.578	0	0																							0.530488			0.420732	0.0487805
1.835	0	0																						9	0.270833			0.555556	0.173611
2.134	0	0																							0.291971			0.569343	0.138686
2.482	0	0																							0.3125			0.569444	0.118056
2.886	0	0																							0.335664			0.587413	0.0769231
3.357	0	0																							0.306569			0.562044	0.131387
3.903	0	0																							0.338346			0.586466	0.075188
4.539	0	0																						24	0.258065			0.548387	0.193548
5.279	0	0																							0.25			0.5	0.25
6.139	0	0																							0.307018			0.570175	0.122807
7.139	0	0																							0.308411			0.495327	0.196262
8.302	0	0																							0.218045			0.593985	0.18797
9.655	0	0																							0.204724			0.606299	0.188976
11.23	0	0																						72	0.0629371			0.335664	0.601399
13.06	0	0																							0.118881			0.391608	0.48951
15.18	0	0																							0.129496			0.28777	0.582734
17.66	0	0																							0.0915493			0.316901	0.591549
20.53	0	0																							0.119718			0.211268	0.669014
23.88	0	0																							0.070922			0.276596	0.652482
27.77	0	0																						120	0.157635			0.0689655	0.773399
32.3	0	0																							0.148515			0.123762	0.727723
37.56	0	0																							0.105528			0.130653	0.763819
43.68	0	0																							0.157068			0.104712	0.73822
50.79	0	0																							0.129534			0.124352	0.746114
59.07	0	0																							0.117647			0.0909091	0.791444
68.69	0	0.00413																							0.0615385			0.14359	0.794872
79.88	0.3102	1.013																							0.0707071			0.116162	0.813131
92.89	1.565	3.206																						50 ℃ annealing time (h)
108	3.85	6.219																						1/6	0.0952381			0.00952381	0.895238
125.6	6.828	9.418																							0.00961538			0.0192308	0.971154
146.1	9.914	12.12																							0.0188679			0.0471698	0.933962
169.9	12.46	13.79																							0			0.05	0.95
197.6	13.94	14.11																							0.036036			0.0540541	0.90991
229.8	14.05	13.06																							0.0336134			0.0168067	0.94958
267.2	12.76	10.87
310.7	10.35	8.004
361.3	7.33	5.012
420.2	4.307	2.448
488.7	1.88	0.7299
568.3	0.4401	0
660.9	0	0
768.5	0	0
893.8	0	0
1039	0	0
1209	0	0
1406	0	0
1635	0	0
1901	0	0
2211	0	0
2571	0	0
2990	0	0
3477	0	0
4043	0	0
4702	0	0
5468	0	0
6358	0	0
7394	0	0
8599	0	0
10000	0	0

## Sheet: Fig. 5
Fig. 5a								Fig. 5b								Fig. 5c								Fig. 5d
37 ℃ annealing time (h), −EtOH	Vesicle percentage	Standard deviation	Sponge percentage	Standard deviation	Cubosome percentage	Standard deviation		50 ℃ annealing time (h), −EtOH	Vesicle percentage	Standard deviation	Sponge percentage	Standard deviation	Cubosome percentage	Standard deviation		37 ℃ annealing time (h), +EtOH	Vesicle percentage	Standard deviation	Sponge percentage	Standard deviation	Cubosome percentage	Standard deviation		50 ℃ annealing time (h), +EtOH	Vesicle percentage	Standard deviation	Sponge percentage	Standard deviation	Cubosome percentage	Standard deviation
0	1	0	0	0	0	0		0	1	0	0	0	0	0		0	1	0	0	0	0	0		0	1	0	0	0	0	0
1/6	0.23222	0.03474	0.72213	0.03495	0.04566	0.02433		1/60	0.16843	0.02791	0.28815	0.03075	0.54341	0.02513		1/6	0.52609	0.03778	0.44157	0.03976	0.03234	0.01115		1/6	0.03223	0.03381	0.0328	0.01968	0.93497	0.02813
9	0.29769	0.05829	0.60064	0.08692	0.10167	0.03295		1/6	0.03281	0.02058	0.13487	0.04396	0.83232	0.05532		9	0.30931	0.02583	0.57171	0.01288	0.11898	0.03799
24	0.08244	0.02882	0.68799	0.07232	0.22957	0.06221		24	0.0591	0.02864	0.03773	0.01851	0.90317	0.01946		24	0.25771	0.04346	0.55236	0.04684	0.18993	0.04043
72	0.00423	0.00328	0.16858	0.02683	0.82719	0.02546										72	0.09892	0.02793	0.3033	0.06075	0.59778	0.06335
																120	0.11852	0.0373	0.11289	0.0239	0.76859	0.0301

## Sheet: Supplementary Fig. 4
Supplementary Fig. 4a						Supplementary Fig. 4b						Supplementary Fig. 4c
Dh	First cycle		Second cycle			PDI	First cycle		Second cycle			Count rates	First cycle		Second cycle
	Heating	Cooling	Heating	Cooling			Heating	Cooling	Heating	Cooling			Heating	Cooling	Heating	Cooling
Temperature (℃)	Relative change		Relative change			Temperature (℃)	Relative change		Relative change			Temperature (℃)	Relative change		Relative change
7		-0.06118	-0.06118	-0.0763		7		-0.41311	-0.41311	-0.56721		7		0.5861	0.5861	0.63886
13		-0.07092	-0.0437	-0.07193		13		-0.43279	-0.43934	-0.25574		13		0.54403	0.56981	0.59739
19		-0.04403	-0.04067	-0.06151		19		-0.44918	-0.34754	-0.18689		19		0.56155	0.54662	0.58758
25	0	-0.04403	-0.01916	-0.04336		25	0	-0.38689	-0.28197	-0.45902		25	0	0.56501	0.54012	0.62191
31	-0.01345	-0.03765	-0.0279	-0.04303		31	0.01967	-0.24262	-0.31803	-0.35082		31	-0.02214	0.57078	0.50703	0.62496
37	-0.00739	-0.04605	-0.02017	-0.04101		37	-0.00328	-0.28525	-0.39016	-0.41639		37	-0.26551	0.56351	0.50448	0.64909
43	0.04538	-0.06353	-0.04	-0.05714		43	-0.35738	-0.27869	-0.37377	-0.45246		43	-0.06884	0.67433	0.61374	0.75066
49	-0.02084	-0.0995	-0.08773	-0.10824		49	-0.39672	-0.36721	-0.4918	-0.29836		49	0.64364	0.8665	0.91103	0.92701
55	-0.07361	-0.09849	-0.08639	-0.09983		55	-0.38033	-0.39672	-0.5082	-0.34426		55	0.78037	0.83568	0.90572	0.88001
61	-0.07832	-0.07832	-0.08336	-0.08336		61	-0.41311	-0.41311	-0.53443	-0.53443		61	0.79819	0.79819	0.87644	0.87644

## Sheet: Supplementary Fig. 7
Supplementary Fig. 7b
37 ℃ annealing time (h)	Vesicle (%)			Sponge (%)	Cubosome (%)
	multivesicular vesicle (MVV)	unilamellar vesicle (ULV)	oligolamellar vesicle (OLV)
156	0.12381			0.00952381	0.866667
	0.0545455			0.00909091	0.936364
	0.156863			0.00980392	0.833333
	0.0693069			0.029703	0.90099
	0.116505			0.0582524	0.825243
	0.140187			0.0654206	0.794393
	0.0689655			0.0229885	0.908046

## Sheet: Supplementary Fig. 8
Supplementary Fig. 8a					Supplementary Fig. 8b
q (Å−1)	Intensity (cm−1)	Standard deviation	Fit		q (Å−1)	Intensity (cm−1)	Standard deviation
0.0129138	0.254753	0.00172762			0.0129138	0.209127	0.00133946
0.0146368	0.190798	0.000800906	0.206579		0.0146368	0.146074	0.0005722
0.0163598	0.133798	0.000517703	0.12657		0.0163598	0.111872	0.000412586
0.0180828	0.0918405	0.000279511	0.0856008		0.0180828	0.0823628	0.000243445
0.0198058	0.0694222	0.000218076	0.0639975		0.0198058	0.0706417	0.000216375
0.0215288	0.0499271	0.00013769	0.0514122		0.0215288	0.0583113	0.000154179
0.0232518	0.0430647	0.000120125	0.042642		0.0232518	0.0510223	0.000134953
0.0249747	0.0320635	8.64616e-05	0.0353673		0.0249747	0.0464728	0.000111446
0.0266977	0.0262446	7.91796e-05	0.0288182		0.0266977	0.042173	0.000106819
0.0284207	0.0227521	6.54593e-05	0.0229525		0.0284207	0.0373699	8.764e-05
0.0301437	0.0170486	5.82592e-05	0.0179618		0.0301437	0.0348926	8.40249e-05
0.0318667	0.0165259	5.11234e-05	0.0140046		0.0318667	0.0335231	7.4128e-05
0.0335897	0.0123458	4.44686e-05	0.011098		0.0335897	0.0315025	6.92135e-05
0.0353127	0.00978159	4.00377e-05	0.00911217		0.0353127	0.0292152	6.32121e-05
0.0370357	0.00860223	3.64207e-05	0.00782222		0.0370357	0.02774	5.807e-05
0.0387586	0.00774926	3.37254e-05	0.00697635		0.0387586	0.0266409	5.44035e-05
0.0404816	0.007408	2.98409e-05	0.00635565		0.0404816	0.0262548	4.91774e-05
0.0422046	0.00571795	2.90035e-05	0.00580957		0.0422046	0.0217782	4.43894e-05
0.0439276	0.00520374	2.81541e-05	0.00526422		0.0439276	0.0182951	3.96875e-05
0.0456506	0.00441378	2.75432e-05	0.00470879		0.0456506	0.0167876	3.82676e-05
0.0473736	0.00370861	2.43964e-05	0.00416983		0.0473736	0.0148147	3.28765e-05
0.0490966	0.00414679	2.64106e-05	0.00368419		0.0490966	0.0108671	3.14284e-05
0.0508196	0.00320094	2.26647e-05	0.00327872		0.0508196	0.00935969	2.66481e-05
0.0525426	0.0022472	2.27956e-05	0.00296072		0.0525426	0.00771183	2.62477e-05
0.0542656	0.00248146	2.19288e-05	0.00271891		0.0542656	0.00727882	2.47711e-05
0.0559885	0.00237684	2.10484e-05	0.0025313		0.0559885	0.00600878	2.30832e-05
0.0577115	0.00079904	2.02298e-05	0.00237516		0.0577115	0.00408724	2.18896e-05
0.0594345	0.00142483	1.91944e-05	0.00223472		0.0594345	0.00374078	2.02508e-05
0.0611575	0.00048825	2.00097e-05	0.00210404		0.0611575	0.00138739	2.02539e-05
0.0628805	0.00212084	1.8555e-05	0.00198506		0.0628805	0.00228569	1.8402e-05
0.0646035	0.00181018	1.89338e-05	0.00188268		0.0646035	0.00119456	1.83738e-05
0.0663265	0.00138953	1.85907e-05	0.00179971		0.0663265	0.00183842	1.85907e-05
0.0680495	0.00164854	1.84393e-05	0.00173452		0.0680495	8.67e-06	1.74061e-05
0.0697725	0.0015879	1.74414e-05	0.00168248		0.0697725	0.00018118	1.65589e-05
0.0714955	0.0012967	1.78182e-05	0.00164089		0.0714955	0.00074616	1.73353e-05
0.0732185	-0.0001143	1.72831e-05	0.00161536		0.0732185	-0.00051305	1.6915e-05
0.0749414	0.00149506	1.70789e-05	0.00162454		0.0749414	0.0016959	1.6963e-05
0.0766644	0.00049823	1.70416e-05	0.00170089		0.0766644	0.00025733	1.67358e-05
0.0783874	0.00216448	1.73794e-05	0.00188559		0.0783874	0.00031159	1.62852e-05
0.0801104	0.00223894	1.61402e-05	0.00221851		0.0801104	0.00186162	1.57573e-05
0.0818334	0.00291061	1.70582e-05	0.00272516		0.0818334	0.00253007	1.6644e-05
0.0835564	0.00321464	1.64592e-05	0.00340442		0.0835564	0.00313536	1.61964e-05
0.0852794	0.00355496	1.72652e-05	0.00422086		0.0852794	0.00176899	1.61874e-05
0.0870024	0.00478594	1.79162e-05	0.00510454		0.0870024	0.0033708	1.69492e-05
0.0887253	0.00534527	1.72276e-05	0.00595948		0.0887253	0.00379719	1.61922e-05
0.0904483	0.00722288	1.82034e-05	0.00667958		0.0904483	0.00474101	1.65965e-05
0.0921713	0.0069473	1.84733e-05	0.00716861		0.0921713	0.00508491	1.72032e-05
0.0938943	0.00734127	1.87882e-05	0.00735985		0.0938943	0.00451377	1.69836e-05
0.0956173	0.00710266	1.71668e-05	0.00723059		0.0956173	0.00682176	1.67419e-05
0.0973403	0.00707161	1.77173e-05	0.00680784		0.0973403	0.00766982	1.77589e-05
0.0990633	0.00554934	1.63903e-05	0.00616371		0.0990633	0.00711147	1.69338e-05
0.100786	0.00440832	1.64508e-05	0.00540136		0.100786	0.00836928	1.82958e-05
0.102509	0.0038436	1.54653e-05	0.00463483		0.102509	0.00798805	1.72912e-05
0.104232	0.00362887	1.53748e-05	0.00396711		0.104232	0.00975415	1.83187e-05
0.105955	0.00389439	1.54186e-05	0.00347169		0.105955	0.00951313	1.80436e-05
0.107678	0.00380527	1.55329e-05	0.00318139		0.107678	0.00993601	1.84402e-05
0.109401	0.00410736	1.5381e-05	0.00308659		0.109401	0.0101487	1.82841e-05
0.111124	0.00434522	1.52304e-05	0.00314291		0.111124	0.0122707	1.91764e-05
0.112847	0.00359086	1.48998e-05	0.00328557		0.112847	0.0128787	1.95529e-05
0.11457	0.00359342	1.49884e-05	0.00344677		0.11457	0.0124475	1.93496e-05
0.116293	0.0048501	1.5286e-05	0.00357172		0.116293	0.0140964	2.00498e-05
0.118016	0.00355821	1.43403e-05	0.00362962		0.118016	0.013997	1.9583e-05
0.119739	0.00446015	1.46687e-05	0.00361731		0.119739	0.0149544	2.00412e-05
0.121462	0.0038263	1.46585e-05	0.00355561		0.121462	0.0155215	2.06592e-05
0.123185	0.00439985	1.4344e-05	0.00347986		0.123185	0.0154808	1.99071e-05
0.124908	0.00371424	1.41587e-05	0.00342781		0.124908	0.0163327	2.05482e-05
0.126631	0.00451973	1.43013e-05	0.00342824		0.126631	0.0162105	2.01855e-05
0.128354	0.00416979	1.40061e-05	0.00349335		0.128354	0.0164472	2.01099e-05
0.130077	0.00532935	1.41149e-05	0.00361667		0.130077	0.0173444	2.03104e-05
0.1318	0.00442407	1.37641e-05	0.00377653		0.1318	0.0163589	1.95558e-05
0.133523	0.00564602	1.3927e-05	0.00394377		0.133523	0.018029	2.02129e-05
0.135246	0.0043088	1.3939e-05	0.00409119		0.135246	0.0185066	2.10727e-05
0.136969	0.00405795	1.35742e-05	0.00420184		0.136969	0.0177207	2.02519e-05
0.138692	0.00454543	1.36132e-05	0.0042739		0.138692	0.0168152	1.95317e-05
0.140415	0.00439991	1.38964e-05	0.0043208		0.140415	0.0177547	2.04095e-05
0.142138	0.00484363	1.39921e-05	0.00436684		0.142138	0.0180356	2.04994e-05
0.143861	0.00537073	1.33998e-05	0.00443952		0.143861	0.0193383	2.02065e-05
0.145584	0.00636984	1.35158e-05	0.00456116		0.145584	0.0185025	1.94702e-05
0.147307	0.00540283	1.34341e-05	0.00474201		0.147307	0.0180616	1.94128e-05
0.14903	0.00650197	1.37621e-05	0.00497711		0.14903	0.0186344	1.97322e-05
0.150753	0.00578221	1.33832e-05	0.00524763		0.150753	0.0178154	1.89943e-05
0.152476	0.0063703	1.36112e-05	0.00552662		0.152476	0.0184914	1.94609e-05
0.154199	0.00654333	1.30022e-05	0.00578745		0.154199	0.0184088	1.84967e-05
0.155922	0.00717267	1.39376e-05	0.00601273		0.155922	0.0183433	1.92634e-05
0.157645	0.00719161	1.34185e-05	0.00620121		0.157645	0.0177663	1.83193e-05
0.159368	0.00815928	1.36607e-05	0.00637074		0.159368	0.0182708	1.83931e-05
0.161091	0.0079859	1.39285e-05	0.00655607		0.161091	0.0177208	1.84552e-05
0.162814	0.00849379	1.38776e-05	0.00680195		0.162814	0.0183503	1.84308e-05
0.164537	0.00993639	1.39764e-05	0.00715283		0.164537	0.0184592	1.78957e-05
0.16626	0.00984393	1.45157e-05	0.00764157		0.16626	0.0171681	1.78019e-05
0.167983	0.0103121	1.4764e-05	0.00827962		0.167983	0.0165882	1.75449e-05
0.169706	0.0109606	1.49362e-05	0.00905111		0.169706	0.0168802	1.75341e-05
0.171429	0.011436	1.52404e-05	0.00991223		0.171429	0.017084	1.77368e-05
0.173152	0.0127861	1.51332e-05	0.0107962		0.173152	0.017287	1.70366e-05
0.174875	0.0124893	1.50942e-05	0.0116227		0.174875	0.0171053	1.7049e-05
0.176598	0.0129775	1.49741e-05	0.0123108		0.176598	0.016745	1.64978e-05
0.178321	0.0135316	1.58551e-05	0.0127912		0.178321	0.016469	1.69875e-05
0.180044	0.0141616	1.53375e-05	0.013017		0.180044	0.0168142	1.63069e-05
0.181767	0.0140929	1.58154e-05	0.0129706		0.181767	0.0156589	1.62643e-05
0.18349	0.0128995	1.50574e-05	0.0126651		0.18349	0.0150619	1.57667e-05
0.185213	0.0128571	1.48649e-05	0.0121405		0.185213	0.0166178	1.63552e-05
0.186936	0.0123693	1.43799e-05	0.0114568		0.186936	0.0154844	1.55275e-05
0.188659	0.0114848	1.38855e-05	0.0106835		0.188659	0.0154784	1.54344e-05
0.190382	0.010597	1.34549e-05	0.00988902		0.190382	0.0156222	1.5446e-05
0.192105	0.00940267	1.28471e-05	0.00913199		0.192105	0.0149663	1.50284e-05
0.193828	0.00772096	1.22536e-05	0.00845483		0.193828	0.0143138	1.48147e-05
0.195551	0.00735478	1.1603e-05	0.00788107		0.195551	0.0147397	1.44446e-05
0.197274	0.00661641	1.18073e-05	0.00741605		0.197274	0.0143701	1.48277e-05
0.198997	0.00595236	1.12243e-05	0.00705049		0.198997	0.0140087	1.4227e-05
0.20072	0.00602045	1.14622e-05	0.00676561		0.20072	0.0134816	1.42778e-05
0.202443	0.00468336	1.10058e-05	0.00653876		0.202443	0.012662	1.38515e-05
0.204166	0.00503769	1.09959e-05	0.00634833		0.204166	0.0120266	1.34669e-05
0.205889	0.00471972	1.07197e-05	0.00617716		0.205889	0.0132071	1.37804e-05
0.207612	0.00530525	1.06857e-05	0.00601426		0.207612	0.012715	1.33351e-05
0.209335	0.00467152	1.06545e-05	0.00585467		0.209335	0.0119762	1.32104e-05
0.211058	0.00384269	1.02751e-05	0.00569823		0.211058	0.0115887	1.29014e-05
0.212781	0.00519968	1.04209e-05	0.00554758		0.212781	0.0123713	1.29425e-05
0.214504	0.0046342	1.02264e-05	0.0054061		0.214504	0.0114802	1.25124e-05
0.216227	0.00429526	1.04719e-05	0.00527631		0.216227	0.0111865	1.28053e-05
0.21795	0.00471978	1.01896e-05	0.00515902		0.21795	0.0107736	1.21699e-05
0.219673	0.00349988	1.03629e-05	0.00505314		0.219673	0.0103403	1.26108e-05
0.221396	0.00420687	9.9578e-06	0.00495618		0.221396	0.0106069	1.20223e-05
0.223119	0.00378823	1.02387e-05	0.004865		0.223119	0.00947538	1.20357e-05
0.224841	0.00418965	9.81262e-06	0.00477671		0.224841	0.0102858	1.17413e-05
0.226565	0.00381724	9.99988e-06	0.00468924		0.226565	0.00912695	1.16488e-05
0.228288	0.00352922	1.03106e-05	0.00460168		0.228288	0.00901323	1.20599e-05
0.230011	0.00357192	9.99398e-06	0.00451415		0.230011	0.00947634	1.18828e-05
0.231734	0.00398436	1.04513e-05	0.00442747		0.231734	0.00880037	1.19839e-05
0.233457	0.00408159	1.03605e-05	0.00434269		0.233457	0.00919213	1.20191e-05
0.23518	0.00374193	1.03965e-05	0.00426058		0.23518	0.00777776	1.16311e-05
0.236902	0.00422398	1.02818e-05	0.00418137		0.236902	0.00928636	1.19282e-05
0.238625	0.00340368	1.03428e-05	0.00410465		0.238625	0.00800759	1.17831e-05
0.240348	0.00346058	1.05558e-05	0.00402945		0.240348	0.00784674	1.19108e-05
0.242071	0.00368801	1.07044e-05	0.00395458		0.242071	0.00794417	1.20512e-05
0.243794	0.00347102	1.03157e-05	0.00387893		0.243794	0.00756731	1.15587e-05
0.245517	0.00365865	1.04606e-05	0.00380173		0.245517	0.00746686	1.16297e-05
0.24724	0.00360381	1.02095e-05	0.00372275		0.24724	0.00726483	1.12995e-05
0.248963	0.00337184	1.05878e-05	0.00364226		0.248963	0.00720924	1.17594e-05
0.250686	0.0042835	1.0338e-05	0.00356091		0.250686	0.00809729	1.15134e-05
0.252409	0.0039384	1.05258e-05	0.00347945		0.252409	0.00760514	1.16545e-05
0.254132	0.00303118	1.03373e-05	0.00339854		0.254132	0.007138	1.1587e-05
0.255855	0.00344878	1.02713e-05	0.00331843		0.255855	0.0065387	1.11553e-05
0.257578	0.00234318	9.89957e-06	0.00323895		0.257578	0.00629008	1.10318e-05
0.259301	0.00329161	9.85545e-06	0.00315939		0.259301	0.00623745	1.06534e-05
0.261024	0.00420793	9.85413e-06	0.00307876		0.261024	0.00692066	1.05944e-05
0.262747	0.00347926	9.54753e-06	0.0029959		0.262747	0.00630184	1.02842e-05
0.26447	0.00315542	9.79513e-06	0.00290976		0.26447	0.00543691	1.03585e-05
0.266193	0.0036299	9.52363e-06	0.00281963		0.266193	0.00621934	1.01853e-05
0.267916	0.00329175	9.77641e-06	0.0027253		0.267916	0.00591055	1.04531e-05
0.269639	0.00323861	9.29265e-06	0.00262708		0.269639	0.00579872	9.92074e-06
0.271362	0.00320676	9.58274e-06	0.00252583		0.271362	0.00545872	1.01313e-05
0.273085	0.00347955	9.1191e-06	0.0024228		0.273085	0.00507869	9.45393e-06
0.274808	0.00272561	8.99459e-06	0.00231947		0.274808	0.00634755	9.94426e-06
0.276531	0.00342043	9.25725e-06	0.00221737		0.276531	0.00546458	9.7265e-06
0.278254	0.00300023	8.97654e-06	0.00211794		0.278254	0.00543781	9.55659e-06
0.279977	0.00300383	9.03356e-06	0.00202234		0.279977	0.00543776	9.6155e-06
0.2817	0.00286415	8.80311e-06	0.00193144		0.2817	0.00545117	9.41267e-06
0.283423	0.00197036	8.96104e-06	0.00184576		0.283423	0.00484802	9.65036e-06
0.285146	0.00263055	8.89243e-06	0.00176552		0.285146	0.0047339	9.35292e-06
0.286869	0.00287577	8.94336e-06	0.0016907		0.286869	0.00488124	9.38863e-06
0.288592	0.00208619	8.64047e-06	0.00162111		0.288592	0.00478507	9.25464e-06
0.290315	0.00225356	8.90417e-06	0.00155646		0.290315	0.00460131	9.43679e-06
0.292038	0.00265034	8.54533e-06	0.00149645		0.292038	0.00481254	9.01304e-06
0.293761	0.0028635	8.60287e-06	0.00144076		0.293761	0.00515417	9.11595e-06
0.295484	0.00245419	8.62872e-06	0.00138914		0.295484	0.00430755	9.01104e-06
0.297207	0.00276708	8.40778e-06	0.00134136		0.297207	0.00478538	8.83573e-06
0.29893	0.00200888	8.67596e-06	0.00129723		0.29893	0.0040225	9.09954e-06
0.300653	0.00231555	8.20557e-06	0.0012566		0.300653	0.00390699	8.50468e-06
0.302376	0.00261799	8.41492e-06	0.00121935		0.302376	0.00422855	8.72943e-06
0.304099	0.00286746	8.19397e-06	0.00118535		0.304099	0.00437128	8.47246e-06
0.305822	0.00194963	8.34519e-06	0.0011545		0.305822	0.00345417	8.62455e-06
0.307545	0.0021087	8.32957e-06	0.00112671		0.307545	0.00360271	8.60072e-06
0.309268	0.00228193	8.3401e-06	0.00110186		0.309268	0.00431942	8.76011e-06
0.310991	0.00172875	8.08158e-06	0.00107988		0.310991	0.00373076	8.47659e-06
0.312714	0.00222827	8.28373e-06	0.00106068		0.312714	0.0033528	8.45919e-06
0.314437	0.00233242	8.11397e-06	0.00104418		0.314437	0.00365367	8.33981e-06
0.31616	0.00258885	7.90676e-06	0.0010303		0.31616	0.00421993	8.21284e-06
0.317883	0.00173777	8.17984e-06	0.00101898		0.317883	0.00276908	8.32788e-06
0.319606	0.00195841	7.93832e-06	0.00101014		0.319606	0.00349565	8.21179e-06
0.321329	0.00256164	8.18249e-06	0.00100373		0.321329	0.00313441	8.21579e-06
0.323052	0.00174273	7.78094e-06	0.000999663		0.323052	0.00328482	8.05115e-06
0.324775	0.00226985	7.92407e-06	0.000997886		0.324775	0.00352002	8.12722e-06
0.326498	0.00182062	7.92213e-06	0.000998329		0.326498	0.00297656	8.09909e-06
0.328221	0.00176146	7.81745e-06	0.00100092		0.328221	0.00310259	8.03853e-06
0.329944	0.00193022	7.82834e-06	0.0010056		0.329944	0.00292035	7.96211e-06
0.331667	0.00171564	7.74606e-06	0.00101228		0.331667	0.00308095	7.97044e-06
0.33339	0.00177003	7.75811e-06	0.0010209		0.33339	0.00282901	7.90886e-06
0.335113	0.00191588	7.57044e-06	0.00103139		0.335113	0.00291937	7.70792e-06
0.336836	0.00199867	7.76154e-06	0.00104365		0.336836	0.00271588	7.8297e-06
0.338559	0.00193908	7.60588e-06	0.0010576		0.338559	0.00272448	7.68955e-06
0.340282	0.00191637	7.66402e-06	0.00107318		0.340282	0.00238566	7.67399e-06
0.342005	0.00222605	7.56436e-06	0.00109027		0.342005	0.0030182	7.64972e-06
0.343728	0.00169396	7.62751e-06	0.0011088		0.343728	0.00283086	7.79399e-06
0.345451	0.00170512	7.47161e-06	0.00112867		0.345451	0.00289267	7.64871e-06
0.347174	0.00195894	7.60819e-06	0.00114978		0.347174	0.00295697	7.74139e-06
0.348897	0.00173601	7.453e-06	0.00117204		0.348897	0.00233259	7.49201e-06
0.35062	0.0016719	7.38623e-06	0.00119534		0.35062	0.00246953	7.47187e-06
0.352343	0.00161893	7.42455e-06	0.00121957		0.352343	0.00251198	7.5308e-06
0.354066	0.00146035	7.56106e-06	0.00124462		0.354066	0.00163476	7.50527e-06
0.355789	0.00164012	7.45587e-06	0.00127039		0.355789	0.00208389	7.46051e-06
0.357512	0.00123761	7.35379e-06	0.00129676		0.357512	0.00214891	7.4616e-06
0.359235	0.00103881	7.29822e-06	0.00132362		0.359235	0.00188097	7.3916e-06
0.360958	0.00167993	7.27735e-06	0.00135086		0.360958	0.00217893	7.29412e-06
0.362681	0.00151877	7.38116e-06	0.00137839		0.362681	0.00216584	7.43153e-06
0.364404	0.00196715	7.13456e-06	0.0014061		0.364404	0.00259704	7.18073e-06
0.366127	0.00134644	7.01611e-06	0.00143391		0.366127	0.00249979	7.17853e-06
0.36785	0.00162949	7.20181e-06	0.00146174		0.36785	0.00210138	7.21332e-06
0.369573	0.0013737	7.25566e-06	0.00148949		0.369573	0.00226254	7.35974e-06
0.371296	0.00173472	7.37823e-06	0.00151712		0.371296	0.00185377	7.31082e-06
0.373019	0.00095231	7.25281e-06	0.00154454		0.373019	0.00189693	7.36813e-06
0.374742	0.00164158	7.4369e-06	0.0015717		0.374742	0.00184517	7.38814e-06
0.376465	0.00156051	7.1611e-06	0.00159854		0.376465	0.00199762	7.16536e-06
0.378188	0.00140331	7.38997e-06	0.00162499		0.378188	0.001584	7.33752e-06
0.379911	0.00182171	7.24097e-06	0.001651		0.379911	0.0023746	7.26977e-06
0.381634	0.0015845	7.46847e-06	0.00167651		0.381634	0.00213922	7.49858e-06
0.383357	0.00189094	7.24498e-06	0.00170147		0.383357	0.00220091	7.21987e-06
0.38508	0.0010919	7.32505e-06	0.00172582		0.38508	0.00181462	7.39259e-06
0.386803	0.00087235	7.18329e-06	0.00174951		0.386803	0.00195578	7.32793e-06
0.388526	0.0012584	7.43361e-06	0.0017725		0.388526	0.00150803	7.39615e-06
0.390249	0.00134611	7.51801e-06	0.00179472		0.390249	0.00109895	7.37214e-06
0.391971	0.00132497	7.31365e-06	0.00181614		0.391971	0.00153912	7.26915e-06
0.393695	0.00134552	7.32742e-06	0.00183672		0.393695	0.0015112	7.27241e-06
0.395417	0.00162925	7.23308e-06	0.0018564		0.395417	0.00172564	7.16265e-06
0.397141	0.00126879	7.31575e-06	0.00187516		0.397141	0.00198912	7.38226e-06
0.398863	0.0010624	7.17006e-06	0.00189295		0.398863	0.00135827	7.1449e-06
0.400587	0.00115125	7.45321e-06	0.00190975		0.400587	0.00101704	7.33368e-06
0.402309	0.00099362	7.17929e-06	0.00192551		0.402309	0.00150184	7.199e-06
0.404033	0.00167372	6.91796e-06	0.00194021		0.404033	0.00155537	6.80498e-06
0.405755	0.00171362	6.93199e-06	0.00195382		0.405755	0.00191414	6.88687e-06
0.407479	0.00159703	7.38512e-06	0.00196632		0.407479	0.00166713	7.30773e-06
0.409201	0.00175255	7.21986e-06	0.00197769		0.409201	0.00200936	7.18499e-06
0.410924	0.00066608	7.4834e-06	0.00198791		0.410924	0.0011384	7.49729e-06
0.412647	0.00151272	7.62613e-06	0.00199696		0.412647	0.00157624	7.54511e-06
0.41437	0.00112465	7.70181e-06	0.00200483		0.41437	0.00124398	7.63444e-06
0.416093	0.00058344	7.76894e-06	0.00201151		0.416093	0.0006797	7.69876e-06
0.417816	0.0013028	7.54175e-06	0.00201699		0.417816	0.00200767	7.6078e-06
0.419539	0.00093422	7.68947e-06	0.00202128		0.419539	0.00131549	7.68243e-06
0.421262	0.00177298	7.42159e-06	0.00202436		0.421262	0.0016103	7.2907e-06
0.422985	0.00165393	7.68589e-06	0.00202624		0.422985	0.00175825	7.61284e-06
0.424708	0.0010393	7.66301e-06	0.00202693		0.424708	0.00141072	7.65361e-06
0.426431	0.00096776	7.59969e-06	0.00202644		0.426431	0.00118829	7.55711e-06
0.428154	0.00131995	7.78533e-06	0.00202476		0.428154	0.00144663	7.71819e-06
0.429877	0.00159514	7.79187e-06	0.00202192		0.429877	0.00139612	7.64827e-06
0.4316	0.00125982	7.71295e-06	0.00201794		0.4316	0.00167508	7.71381e-06
0.433323	0.00132866	7.68061e-06	0.00201283		0.433323	0.00191351	7.72005e-06
0.435046	0.00130911	7.94472e-06	0.00200661		0.435046	0.00121683	7.82537e-06
0.436769	0.00126318	7.85153e-06	0.0019993		0.436769	0.0012445	7.75074e-06
0.438492	0.00111779	7.77101e-06	0.00199094		0.438492	0.00170689	7.81172e-06
0.440215	0.00163968	7.72438e-06	0.00198155		0.440215	0.0020168	7.71506e-06
0.441938	0.00115554	7.97169e-06	0.00197116		0.441938	0.00110192	7.86211e-06
0.443661	0.00135007	7.96066e-06	0.00195981		0.443661	0.00130371	7.8515e-06
0.445384	0.00126037	7.88931e-06	0.00194752		0.445384	0.00104463	7.74322e-06
0.447107	0.00119516	7.81806e-06	0.00193433		0.447107	0.00165943	7.8308e-06
0.44883	0.00169052	7.90141e-06	0.00192029		0.44883	0.00202138	7.87944e-06
0.450553	0.00126104	8.1719e-06	0.00190543		0.450553	0.00147111	8.12141e-06
0.452276	0.00108065	8.0062e-06	0.00188978		0.452276	0.00069822	7.82224e-06
0.453999	0.00118657	8.0136e-06	0.0018734		0.453999	0.00121869	7.92301e-06
0.455722	0.00112391	7.94405e-06	0.00185633		0.455722	0.00117572	7.85917e-06
0.457445	0.00117449	8.18233e-06	0.0018386		0.457445	0.000864	8.01005e-06
0.459168	0.00117034	7.94355e-06	0.00182027		0.459168	0.00143061	7.90776e-06
0.460891	0.00124647	8.12234e-06	0.00180137		0.460891	0.00136891	8.05146e-06
0.462614	0.0007858	8.31863e-06	0.00178196		0.462614	0.00130298	8.34361e-06
0.464337	0.00110121	8.24834e-06	0.00176207		0.464337	0.00116382	8.16282e-06
0.46606	0.00099161	8.31347e-06	0.00174175		0.46606	0.00117244	8.25649e-06
0.467783	0.00143003	8.11613e-06	0.00172105		0.467783	0.00122909	7.96764e-06
0.469506	0.00072215	8.60974e-06	0.00170002		0.469506	0.00138602	8.66978e-06
0.471229	0.0008496	8.13731e-06	0.00167869		0.471229	0.00168283	8.2378e-06
0.472952	0.00127007	8.33217e-06	0.00165712		0.472952	0.00106785	8.18124e-06
0.474675	0.0016131	8.31386e-06	0.00163534		0.474675	0.00176532	8.24651e-06
0.476398	0.00153021	8.36055e-06	0.00161341		0.476398	0.00149027	8.24626e-06
0.478121	0.00086521	8.28445e-06	0.00159137		0.478121	0.00085957	8.18387e-06
0.479844	0.0007025	8.32805e-06	0.00156926		0.479844	0.00045475	8.17153e-06
0.481567	0.00096435	8.45933e-06	0.00154712		0.481567	0.00108097	8.38569e-06
0.48329	0.00125199	8.15693e-06	0.00152499		0.48329	0.00179398	8.18818e-06
0.485013	0.00089942	8.49569e-06	0.00150293		0.485013	0.00145858	8.53206e-06
0.486736	0.00114851	8.25661e-06	0.00148096		0.486736	0.00143593	8.22543e-06
0.488459	0.00137504	8.56058e-06	0.00145913		0.488459	0.00113758	8.39606e-06
0.490182	0.00132038	8.43875e-06	0.00143748		0.490182	0.00129248	8.32776e-06
0.491905	0.00167091	8.66889e-06	0.00141605		0.491905	0.00123048	8.44973e-06
0.493628	0.0012281	8.46841e-06	0.00139486		0.493628	0.00124378	8.36836e-06
0.495351	0.00160793	8.56522e-06	0.00137397		0.495351	0.0016356	8.46453e-06
0.497074	0.00100795	8.57739e-06	0.0013534		0.497074	0.00101611	8.47565e-06
0.498797	0.00124903	8.64034e-06	0.00133318		0.498797	0.00154084	8.60713e-06
0.50052	0.00134052	8.73741e-06	0.00131335		0.50052	0.00152149	8.6755e-06
0.502243	0.00134988	8.68297e-06	0.00129394		0.502243	0.00150162	8.61408e-06
0.503966	0.00122853	8.68996e-06	0.00127498		0.503966	0.00187657	8.74905e-06
0.505689	0.0012874	8.88597e-06	0.00125649		0.505689	0.00159434	8.85563e-06
0.507412	0.00146567	8.6822e-06	0.00123851		0.507412	0.00134177	8.54292e-06
0.509135	0.00063391	8.93247e-06	0.00122105		0.509135	0.00109946	8.94471e-06
0.510858	0.00151596	8.80601e-06	0.00120414		0.510858	0.00133443	8.64978e-06
0.512581	0.00177951	8.9921e-06	0.00118781		0.512581	0.00170565	8.8584e-06
0.514304	0.00146205	8.94557e-06	0.00117207		0.514304	0.00139742	8.81768e-06
0.516027	0.00135091	8.86283e-06	0.00115693		0.516027	0.00151572	8.79573e-06
0.51775	0.00109246	9.06306e-06	0.00114243		0.51775	0.00154507	9.07098e-06
0.519473	0.00094539	9.03501e-06	0.00112857		0.519473	0.00135012	9.03049e-06
0.521196	0.00118531	9.12321e-06	0.00111536		0.521196	0.00114934	9.00234e-06
0.522919	0.001085	9.01189e-06	0.00110283		0.522919	0.00149961	9.00989e-06
0.524642	0.00137163	9.21073e-06	0.00109097		0.524642	0.00118353	9.04759e-06
0.526365	0.00114923	9.30077e-06	0.0010798		0.526365	0.00071821	9.07688e-06
0.528088	0.00064907	9.36308e-06	0.00106933		0.528088	0.00073397	9.27469e-06
0.529811	0.00118732	8.97887e-06	0.00105955		0.529811	0.00163732	8.98666e-06
0.531534	0.00094417	9.1569e-06	0.00105048		0.531534	0.00109876	9.08693e-06
0.533257	0.00142367	9.38764e-06	0.00104211		0.533257	0.00121002	9.21407e-06
0.53498	0.00074608	9.20543e-06	0.00103445		0.53498	0.00135092	9.2539e-06
0.536703	0.00204989	9.65547e-06	0.00102749		0.536703	0.00133456	9.33312e-06
0.538426	0.00100185	9.17503e-06	0.00102124		0.538426	0.00147787	9.18969e-06
0.540149	0.00116983	9.59933e-06			0.540149	0.00099063	9.43413e-06
0.541872	0.00123161	9.35461e-06			0.541872	0.00149524	9.31014e-06
0.543595	0.00066126	9.39854e-06			0.543595	0.00108794	9.4006e-06
0.545318	0.00064849	9.62573e-06			0.545318	0.0007918	9.55006e-06
0.547041	0.00170157	9.76409e-06			0.547041	0.00108914	9.47311e-06
0.548764	0.00153199	9.58284e-06			0.548764	0.00109397	9.34457e-06
0.550487	0.00113372	9.5532e-06			0.550487	0.00173701	9.60259e-06
0.55221	0.00180665	1.01112e-05			0.55221	0.00062889	9.6575e-06
0.553933	0.00109042	9.57936e-06			0.553933	0.00141119	9.55023e-06
0.555656	0.00135296	9.84195e-06			0.555656	0.00130273	9.70662e-06
0.557379	0.00199232	9.7351e-06			0.557379	0.0013933	9.44372e-06
0.559102	0.00171676	9.13908e-06			0.559102	0.00167879	9.01284e-06
0.560824	0.0017752	9.28871e-06			0.560824	0.00140647	9.06613e-06
0.562547	0.00124539	9.79725e-06			0.562547	0.00163484	9.78928e-06
0.564271	0.00185721	1.02364e-05			0.564271	0.0022441	1.02259e-05
0.565994	0.0002874	1.04294e-05			0.565994	0.00069501	1.04285e-05
0.567716	0.0008777	1.10996e-05			0.567716	0.0006966	1.09108e-05
0.569439	0.00160759	1.07902e-05			0.569439	0.00175554	1.07018e-05
0.571163	0.00191892	1.13214e-05			0.571163	0.00151607	1.10441e-05
0.572886	0.00174161	1.17101e-05			0.572886	0.00150813	1.14828e-05
0.574608	0.00198154	1.13011e-05			0.574608	0.00223136	1.12411e-05
0.576331	0.00219143	1.20532e-05			0.576331	0.00162163	1.16951e-05
0.578054	0.00176327	1.21618e-05			0.578054	0.00120294	1.18125e-05
0.579777	0.00133842	1.30368e-05			0.579777	0.00031228	1.25158e-05
0.5815	0.00150581	1.25902e-05			0.5815	0.00140644	1.23975e-05
0.583223	0.00163729	1.30935e-05			0.583223	0.00135173	1.28236e-05
0.584946	0.00213115	1.29456e-05			0.584946	0.00144838	1.25229e-05
0.586669	0.00195188	1.34006e-05			0.586669	0.00136452	1.30047e-05
0.588392	0.00183347	1.34733e-05			0.588392	0.00139283	1.31329e-05
0.590115	0.00210239	1.40077e-05			0.590115	0.00186955	1.37338e-05
0.591838	0.00120956	1.37295e-05			0.591838	0.00238493	1.403e-05
0.593561	0.00154917	1.42645e-05			0.593561	0.00099606	1.3866e-05
0.595284	0.00144293	1.43364e-05			0.595284	0.00121575	1.40682e-05
0.597007	0.00181273	1.44149e-05			0.597007	0.00180345	1.42278e-05
0.59873	0.00185592	1.47789e-05			0.59873	0.00179845	1.45671e-05
0.600453	0.00117182	1.54263e-05			0.600453	0.00067144	1.50294e-05
0.602176	0.00084528	1.51857e-05			0.602176	0.00103312	1.50829e-05
0.603899	0.00071244	1.58805e-05			0.603899	0.00017112	1.54649e-05
0.605622	0.00190662	1.48807e-05			0.605622	0.00187367	1.46757e-05
0.607345	0.00104341	1.65934e-05			0.607345	-3.763e-05	1.59225e-05
0.609068	0.00064793	1.64067e-05			0.609068	0.00109441	1.64114e-05
0.610791	0.00013836	1.75041e-05			0.610791	-0.00023324	1.71406e-05
0.612514	0.00124157	1.64507e-05			0.612514	0.00189409	1.65553e-05
0.614237	0.00085939	1.64193e-05			0.614237	0.00152139	1.65314e-05
0.61596	0.00211511	1.73313e-05			0.61596	0.00123297	1.66771e-05
0.617683	0.00146239	1.7266e-05			0.617683	0.00186423	1.72497e-05
0.619406	0.00184742	1.77735e-05			0.619406	0.00222921	1.77438e-05
0.621129	0.00074997	1.77294e-05			0.621129	0.00111076	1.76969e-05
0.622852	0.00179024	1.89544e-05			0.622852	0.00031784	1.79605e-05
0.624575	0.00187356	1.84438e-05			0.624575	0.00123424	1.78751e-05
0.626298	0.00163523	1.9556e-05			0.626298	0.00085041	1.88906e-05
0.628021	0.00307946	1.92492e-05			0.628021	0.00215867	1.84659e-05
0.629744	0.00249186	1.9488e-05			0.629744	0.00136261	1.85942e-05
0.631467	0.00064158	2.05358e-05			0.631467	0.00069116	2.03214e-05
0.63319	0.00100413	2.02176e-05			0.63319	0.00200579	2.05522e-05
0.634913	0.00258079	2.18537e-05			0.634913	0.00160816	2.09642e-05
0.636636	0.00121708	2.19244e-05			0.636636	0.00200864	2.21409e-05
0.638359	0.00137153	2.23525e-05			0.638359	0.00112115	2.19216e-05
0.640082	0.00124518	2.35625e-05			0.640082	0.0003647	2.27258e-05
0.641805	0.00240136	2.30599e-05			0.641805	0.00088014	2.17693e-05
0.643528	0.00170701	2.26209e-05			0.643528	0.00166045	2.2304e-05
0.645251	0.00076846	2.55049e-05			0.645251	-0.00028094	2.45094e-05
0.646974	0.00144638	2.55679e-05			0.646974	0.00105506	2.49754e-05
0.648697	0.00126883	2.44954e-05			0.648697	0.00215979	2.48442e-05
0.65042	0.00214806	2.6199e-05			0.65042	0.00110344	2.50794e-05
0.652143	0.00143856	2.70329e-05			0.652143	0.00175775	2.69462e-05
0.653866	0.00236415	2.84401e-05			0.653866	0.0007004	2.67292e-05
0.655589	0.001742	2.84955e-05			0.655589	0.00022197	2.69108e-05
0.657312	0.00401924	3.10579e-05			0.657312	0.00189609	2.8639e-05
0.659035	0.00199633	2.71664e-05			0.659035	0.00379595	2.85017e-05
0.660758	-7.782e-05	3.20265e-05			0.660758	0.00099255	3.26329e-05
0.662481	0.00201397	3.27406e-05			0.662481	0.00043322	3.07748e-05
0.664204	-0.00033514	3.61276e-05			0.664204	-0.00240597	3.38272e-05
0.665927	0.00188218	3.69839e-05			0.665927	-0.00024187	3.42223e-05
0.66765	0.00187461	3.55242e-05			0.66765	0.00344447	3.69906e-05
0.669373	0.00301761	4.64375e-05			0.669373	0.00024772	4.22529e-05
0.671096	2.557e-05	4.09937e-05			0.671096	0.00366461	4.55244e-05
0.672819	0.00161819	4.81854e-05			0.672819	0.00130117	4.71324e-05
0.674542	2.684e-05	4.93418e-05			0.674542	0.00016743	4.89838e-05
0.676265	-0.00077954	4.34696e-05			0.676265	0.00146967	4.62069e-05
0.677988	-0.0007364	5.86537e-05			0.677988	-0.00017233	5.89389e-05
0.679711	2.314e-05	5.10083e-05			0.679711	0.00207477	5.41581e-05
0.681434	0.00141007	4.55736e-05			0.681434	-0.00065941	4.14763e-05
0.683157	-0.00189245	4.67507e-05			0.683157	-0.00208524	4.60064e-05
0.68488	0.00306156	7.09002e-06			0.68488	0.00390219	8.63701e-06
0.686603	-2.278e-06	1			0.686603	9.3556e-05	0

## Sheet: Supplementary Fig. 10
Supplementary Fig. 10a			Supplementary Fig. 10b
Dh (nm)	Intensity		Dh (nm)	Intensity
0.3	0		0.3	0
0.3489	0		0.3489	0
0.4057	0		0.4057	0
0.4718	0		0.4718	0
0.5487	0		0.5487	0
0.6381	0		0.6381	0
0.742	0		0.742	0
0.8629	0		0.8629	0
1.003	0		1.003	0
1.167	0		1.167	0
1.357	0		1.357	0
1.578	0		1.578	0
1.835	0		1.835	0
2.134	0		2.134	0
2.482	0		2.482	0
2.886	0		2.886	0
3.357	0		3.357	0
3.903	0		3.903	0
4.539	0		4.539	0
5.279	0		5.279	0
6.139	0		6.139	0
7.139	0		7.139	0
8.302	0		8.302	0
9.655	0		9.655	0
11.23	0		11.23	0
13.06	0		13.06	0
15.18	0		15.18	0
17.66	0		17.66	0
20.53	0		20.53	0
23.88	0		23.88	0
27.77	0		27.77	0
32.3	0		32.3	0
37.56	0		37.56	0
43.68	1.205		43.68	0
50.79	3.876		50.79	0
59.07	6.879		59.07	0
68.69	9.244		68.69	0
79.88	10.62		79.88	0.2331
92.89	11.16		92.89	1.658
108	11.18		108	3.686
125.6	10.88		125.6	5.582
146.1	10.24		146.1	6.963
169.9	9.096		169.9	7.818
197.6	7.313		197.6	8.328
229.8	4.992		229.8	8.681
267.2	2.574		267.2	8.954
310.7	0.737		310.7	9.096
361.3	0		361.3	8.967
420.2	0		420.2	8.426
488.7	0		488.7	7.403
568.3	0		568.3	5.948
660.9	0		660.9	4.239
768.5	0		768.5	2.548
893.8	0		893.8	1.165
1039	0		1039	0.3047
1209	0		1209	0
1406	0		1406	0
1635	0		1635	0
1901	0		1901	0
2211	0		2211	0
2571	0		2571	0
2990	0		2990	0
3477	0		3477	0
4043	0		4043	0
4702	0		4702	0
5468	0		5468	0
6358	0		6358	0
7394	0		7394	0
8599	0		8599	0
10000	0		10000	0

## Sheet: Supplementary Fig. 11
Supplementary Fig. 11b
	0 d at R.T.	3 d aging at R.T.
Dh (nm)	Intensity	Intensity
0.3	0	0
0.3489	0	0
0.4057	0	0
0.4718	0	0
0.5487	0	0
0.6381	0	0
0.742	0	0
0.8629	0	0
1.003	0	0
1.167	0	0
1.357	0	0
1.578	0	0
1.835	0	0
2.134	0	0
2.482	0	0
2.886	0	0
3.357	0	0
3.903	0	0
4.539	0	0
5.279	0	0
6.139	0	0
7.139	0	0
8.302	0	0
9.655	0	0
11.23	0	0
13.06	0	0
15.18	0	0
17.66	0	0
20.53	0	0
23.88	0	0
27.77	0	0
32.3	0	0
37.56	0	0
43.68	0	0
50.79	0	0
59.07	0.1124	0.1053
68.69	0.9784	1.06
79.88	2.71	2.906
92.89	5.071	5.331
108	7.646	7.891
125.6	9.98	10.14
146.1	11.68	11.74
169.9	12.49	12.44
197.6	12.31	12.19
229.8	11.21	11.05
267.2	9.393	9.222
310.7	7.164	7.004
361.3	4.86	4.725
420.2	2.808	2.704
488.7	1.258	1.191
568.3	0.3364	0.3071
660.9	0	0
768.5	0	0
893.8	0	0
1039	0	0
1209	0	0
1406	0	0
1635	0	0
1901	0	0
2211	0	0
2571	0	0
2990	0	0
3477	0	0
4043	0	0
4702	0	0
5468	0	0
6358	0	0
7394	0	0
8599	0	0
10000	0	0

## Sheet: Supplementary Fig. 15
Supplementary Fig. 15a							Supplementary Fig. 15b					Supplementary Fig. 15c
37 ℃ annealing time (h)	Vesicle (%)			Sponge (%)	Cubosome (%)		Annealing time (h)	1/(1-Pcubo)				1000/T (mK-1)	lnk	Standard error
	multivesicular vesicle (MVV)	unilamellar vesicle (ULV)	oligolamellar vesicle (OLV)					37 °C	41 °C	44 °C		3.22425	-3.09202	0.14732
0	0.867133	0.0629371	0.0699301	0	0		0	1	1	1		3.18319	-2.54644	0.05475
	0.93254	0.00396825	0.0634921	0	0		0.16667	1.04784		1.18758		3.15308	-2.16963	0.18771
	0.819048	0.0238095	0.157143	0	0		0.25		1.21003
	0.835749	0.0193237	0.144928	0	0		4			2.50769
	0.866953	0.00429185	0.128755	0	0		9	1.11317		2.7455
	0.847458	0.0305085	0.122034	0	0		13.5		1.85217
1/6	0.244681			0.691489	0.0638298		24	1.29797	3.02183
	0.195402			0.735632	0.0689655		28			4.46422
	0.27451			0.696078	0.0294118		50		4.96563
	0.214286			0.765306	0.0204082		72	5.78679
9	0.291262			0.592233	0.116505		156	7.48691
	0.270833			0.625	0.104167
	0.247706			0.697248	0.0550459			k values	Standard error
	0.380952			0.488095	0.130952		37 °C	0.04541	0.00669
24	0.10101			0.757576	0.141414		41 °C	0.07836	0.00429
	0.0566038			0.716981	0.226415		44 °C	0.11422	0.02144
	0.0566038			0.773585	0.169811
	0.106195			0.60177	0.292035
	0.0566038			0.660377	0.283019
	0.117647			0.617647	0.264706
72	0.00609756			0.128049	0.865854
	0.00625			0.19375	0.8
	0.00671141			0.161074	0.832215
	0			0.202614	0.797386
	0			0.167742	0.832258
	0.00632911			0.158228	0.835443
156	0.12381			0.00952381	0.866667
	0.0545455			0.00909091	0.936364
	0.156863			0.00980392	0.833333
	0.0693069			0.029703	0.90099
	0.116505			0.0582524	0.825243
	0.140187			0.0654206	0.794393
	0.0689655			0.0229885	0.908046
41 ℃ annealing time (h)
0.25	0.0829268			0.746341	0.170732
	0.0524017			0.799127	0.148472
	0.0352423			0.753304	0.211454
	0.0365297			0.730594	0.232877
	0.0301724			0.801724	0.168103
	0.0578035			0.83237	0.109827
13.5	0.0466667			0.466667	0.486667
	0.103226			0.503226	0.393548
	0.0689655			0.496552	0.434483
	0.0794702			0.397351	0.523179
	0.108844			0.428571	0.462585
	0.0451128			0.481203	0.473684
24	0.0340909			0.329545	0.636364
	0.00568182			0.318182	0.676136
	0.0114286			0.365714	0.622857
	0.0164835			0.28022	0.703297
	0.010929			0.306011	0.68306
	0.0111732			0.296089	0.692737
50	0.00769231			0.184615	0.807692
	0.00819672			0.204918	0.786885
	0.0307692			0.184615	0.784615
	0			0.2	0.8
	0.00740741			0.192593	0.8
	0.00694444			0.180556	0.8125
44 ℃ annealing time (h)
1/6	0.126829			0.687805	0.185366
	0.118812			0.707921	0.173267
	0.108247			0.762887	0.128866
	0.141414			0.661616	0.19697
	0.0843373			0.771084	0.144578
	0.158192			0.723164	0.118644
4	0.0361446			0.313253	0.650602
	0.0180995			0.343891	0.638009
	0.0254237			0.338983	0.635593
	0.0184332			0.359447	0.62212
	0.0533333			0.364444	0.582222
	0.0805085			0.440678	0.478814
9	0.0628272			0.319372	0.617801
	0.00561798			0.286517	0.707865
	0.0421053			0.321053	0.636842
	0.0397727			0.369318	0.590909
	0.0239234			0.354067	0.62201
	0.0257732			0.335052	0.639175
28	0.0141844			0.22695	0.758865
	0.0378788			0.189394	0.772727
	0.0144928			0.202899	0.782609
	0.0309278			0.216495	0.752577
	0.0617284			0.144033	0.794239
	0.0359712			0.169065	0.794964

[truncated: 2 more sheets: Supplementary Fig. 17, Supplementary Fig. 20]
